# Supplementary material for: Complete Thoracic Ectopia Cordis in Two Lambs
Source: Animals (Basel). 2024 Jul 30;14(15):2213. doi: 10.3390/ani14152213 (PMC11310945; doi:10.3390/ani14152213)
Supplement: Supplementary file 1 [file animals-14-02213-s001.zip]

Archive with 3 entries (3 files):
- animals-3122725-supplementary.pdf
- Video S1_6-day-old lamb_Case 1.mp4
- Video S2_1-day-old lamb_Case 2.mp4
